# Supplementary material for: Are 100 enough? Inferring acanthomorph teleost phylogeny using Anchored Hybrid Enrichment
Source: BMC Evol Biol. 2015 Jun 14;15:113. doi: 10.1186/s12862-015-0415-0 (PMC4465735; doi:10.1186/s12862-015-0415-0)
Supplement: Additional file 2: Table S2. — Best BLAST hits for the 107 locus dataset. Available Online. [file 12862_2015_415_MOESM2_ESM.xls]

## Sheet: Best_hits.tsv
Locus	Locus Length	Best Hit Description	Best Hit Accession	Best Hit Length	Alignment Length	Expected Value
10.1	528	Cyprinus carpio SNP marker CS66 genomic sequence	gi|321575219|gb|HQ875775.1|	914	450	1.4668e-60
15.1	741	PREDICTED: Oreochromis niloticus choline O-acetyltransferase-like (LOC100690211), mRNA	gi|348529089|ref|XM_003451999.1|	3504	741	0
24.1	798	PREDICTED: Oreochromis niloticus K(lysine) acetyltransferase 6B (KAT6B), mRNA	gi|348508656|ref|XM_003441822.1|	7520	798	0
27.1	507	PREDICTED: Oryctolagus cuniculus sorbin and SH3 domain containing 1-like (LOC100353957), mRNA	gi|291404532|ref|XM_002718395.1|	5424	69	2.90926e-12
34.1	819	PREDICTED: Oreochromis niloticus histone-lysine N-methyltransferase MLL-like (LOC100700211), mRNA	gi|348526823|ref|XM_003450871.1|	13554	814	0
37.1	765	PREDICTED: Oreochromis niloticus Rho GTPase activating protein 32 (ARHGAP32), mRNA	gi|348524720|ref|XM_003449823.1|	5754	764	0
38.1	693	PREDICTED: Oreochromis niloticus ADAM metallopeptidase with thrombospondin type 1 motif, 8 (ADAMTS8), mRNA	gi|348540356|ref|XM_003457606.1|	2832	693	0
44.1	627	Lutjanus sanguineus recombination activation protein 1 (RAG1) mRNA, complete cds	gi|336044158|gb|JN106042.1|	3944	620	0
49.1	510	PREDICTED: Oreochromis niloticus kelch repeat and BTB (POZ) domain containing 4 (KBTBD4), mRNA	gi|348505927|ref|XM_003440464.1|	1572	510	1.8284e-179
58.1	606	PREDICTED: Oreochromis niloticus serine protease 23-like (LOC100707079), mRNA	gi|348514531|ref|XM_003444746.1|	1113	606	3.97536e-176
67.1	600	PREDICTED: Oreochromis niloticus NUAK family, SNF1-like kinase, 1 (NUAK1), mRNA	gi|348513054|ref|XM_003444010.1|	2521	598	0
69.1	564	PREDICTED: Oreochromis niloticus coiled-coil domain-containing protein 92-like (LOC100697599), mRNA	gi|348516137|ref|XM_003445548.1|	1231	563	0
73.1	651	PREDICTED: Oreochromis niloticus ATP-binding cassette, sub-family D (ALD), member 2 (ABCD2), mRNA	gi|348515198|ref|XM_003445079.1|	2208	650	0
78.1	744	PREDICTED: Oreochromis niloticus sacsin-like (LOC100692147), mRNA	gi|348508401|ref|XM_003441695.1|	13971	741	0
81.1	834	PREDICTED: Oreochromis niloticus FRAS1-related extracellular matrix protein 2-like (LOC100692726), mRNA	gi|348525433|ref|XM_003450179.1|	9339	834	0
81.2	669	PREDICTED: Oreochromis niloticus FRAS1-related extracellular matrix protein 2-like (LOC100696095), mRNA	gi|348518807|ref|XM_003446875.1|	9426	675	0
91.2	762	PREDICTED: Oreochromis niloticus protocadherin-17-like (LOC100690496), mRNA	gi|348536029|ref|XM_003455452.1|	3276	762	0
94.1	645	PREDICTED: Oreochromis niloticus lysophosphatidic acid receptor 6-like (LOC100697000), mRNA	gi|348525465|ref|XM_003450195.1|	1050	638	2.51041e-166
95.1	735	Macquaria colonorum isolate PcolA si:dkey-174m14.3 (Sidkey) gene, partial cds	gi|380750812|gb|JQ352919.1|	1080	735	0
97.1	720	PREDICTED: Oreochromis niloticus kinesin-like protein KIF26B-like (LOC100701943), mRNA	gi|348531326|ref|XM_003453113.1|	5841	716	0
98.1	789	PREDICTED: Oreochromis niloticus zinc finger protein 238.2-like (LOC100704967), mRNA	gi|348520699|ref|XM_003447817.1|	2070	788	0
99.1	450	PREDICTED: Oreochromis niloticus RNA-binding protein Nova-1-like (LOC100707633), mRNA	gi|348524724|ref|XM_003449825.1|	1512	450	0
101.1	480	Gasterosteus aculeatus suppressor of cytokine signaling 5 (SOCS5) mRNA, complete cds	gi|148251503|gb|EF382412.1|	1686	474	0
103.1	516	PREDICTED: Oreochromis niloticus sodium/calcium exchanger 3-like (LOC100707890), mRNA	gi|348515870|ref|XM_003445415.1|	3153	514	0
109.1	639	Oreochromis niloticus muscarinic receptor 5B subtype mRNA, complete cds	gi|198449223|gb|EU729328.1|	1533	639	0
113.1	612	PREDICTED: Oreochromis niloticus vacuolar protein sorting-associated protein 18 homolog (LOC100699365), mRNA	gi|348506270|ref|XM_003440635.1|	3663	612	0
117.1	861	PREDICTED: Oreochromis niloticus hypothetical protein LOC100701677 (LOC100701677), mRNA	gi|348535941|ref|XM_003455408.1|	11895	861	0
117.2	783	PREDICTED: Oreochromis niloticus hypothetical protein LOC100711694 (LOC100711694), mRNA	gi|348538951|ref|XM_003456906.1|	7917	776	0
120.1	684	PREDICTED: Danio rerio dmX-like protein 2-like (LOC100536133), partial mRNA	gi|326676211|ref|XM_003200480.1|	4507	638	4.53935e-81
126.1	711	PREDICTED: Oreochromis niloticus leucine-rich repeat and immunoglobulin-like domain-containing nogo receptor-interacting protein 1-like (LOC100700742), mRNA	gi|348520188|ref|XM_003447563.1|	1938	710	0
129.1	846	PREDICTED: Oreochromis niloticus zinc finger protein basonuclin-1-like (LOC100693482), mRNA	gi|348499993|ref|XM_003437510.1|	3243	828	0
129.2	588	PREDICTED: Oreochromis niloticus zinc finger protein basonuclin-2-like (LOC100702745), mRNA	gi|348529527|ref|XM_003452217.1|	3654	587	0
135.1	708	PREDICTED: Oreochromis niloticus serine/threonine-protein kinase H1 homolog (LOC100691781), mRNA	gi|348504181|ref|XM_003439593.1|	1302	696	0
136.1	1086	PREDICTED: Oreochromis niloticus nuclear factor of activated T-cells, cytoplasmic, calcineurin-dependent 3 (NFATC3), mRNA	gi|348500207|ref|XM_003437617.1|	3267	1085	0
137.1	1029	PREDICTED: Oreochromis niloticus nuclear factor of activated T-cells, cytoplasmic, calcineurin-dependent 3 (NFATC3), mRNA	gi|348500207|ref|XM_003437617.1|	3267	1025	0
138.1	720	PREDICTED: Danio rerio zinc finger homeobox 3 (zfhx3), mRNA	gi|326669692|ref|XM_002663002.2|	11370	716	0
143.1	627	PREDICTED: Oreochromis niloticus smith-Magenis syndrome chromosomal region candidate gene 8 protein-like (LOC100699914), mRNA	gi|348511451|ref|XM_003443210.1|	2766	603	0
148.1	465	PREDICTED: Oreochromis niloticus neurexophilin-2-like (LOC100704686), mRNA	gi|348515846|ref|XM_003445403.1|	762	464	0
152.1	510	PREDICTED: Oreochromis niloticus cdc42 effector protein 4-like (LOC100711226), mRNA	gi|348531883|ref|XM_003453390.1|	1350	509	1.31886e-130
157.1	699	PREDICTED: Oreochromis niloticus trinucleotide repeat-containing gene 6C protein-like (LOC100701757), mRNA	gi|348530813|ref|XM_003452857.1|	5388	698	0
160.1	1479	PREDICTED: Oreochromis niloticus zinc finger protein 521-like (LOC100708576), mRNA	gi|348500766|ref|XM_003437896.1|	4116	1478	0
161.1	1515	PREDICTED: Oreochromis niloticus zinc finger protein 521-like (LOC100708576), mRNA	gi|348500766|ref|XM_003437896.1|	4116	1515	0
166.1	1026	PREDICTED: Danio rerio SET binding protein 1 (setbp1), mRNA	gi|326668054|ref|XM_001337133.4|	3885	188	1.74603e-31
173.1	1140	PREDICTED: Oreochromis niloticus teashirt homolog 1-like (LOC100695646), mRNA	gi|348512427|ref|XM_003443697.1|	4132	1139	0
181.1	546	PREDICTED: Oreochromis niloticus zinc finger protein 536 (ZNF536), mRNA	gi|348500021|ref|XM_003437524.1|	4326	546	0
188.1	840	PREDICTED: Oreochromis niloticus cadherin, EGF LAG seven-pass G-type receptor 2 (flamingo homolog, Drosophila) (CELSR2), mRNA	gi|348507536|ref|XM_003441264.1|	9054	840	0
189.1	873	PREDICTED: Oreochromis niloticus putative RNA-binding protein 15-like (LOC100711649), mRNA	gi|348514897|ref|XM_003444929.1|	2568	872	0
190.2	729	Lateolabrax japonicus potassium voltage-gated channel Kv1.2 mRNA, complete cds	gi|347465840|gb|JF795022.1|	2340	729	0
193.1	771	PREDICTED: Oreochromis niloticus B-cell CLL/lymphoma 9 protein-like (LOC100694368), mRNA	gi|348536059|ref|XM_003455467.1|	5651	770	0
195.1	729	PREDICTED: Oreochromis niloticus hypothetical protein LOC100707110 (LOC100707110), mRNA	gi|348530059|ref|XM_003452481.1|	8631	488	1.06458e-171
202.1	792	PREDICTED: Oreochromis niloticus beta-1,3-galactosyltransferase 2-like (LOC100710958), mRNA	gi|348532184|ref|XM_003453539.1|	1323	791	0
211.1	705	PREDICTED: Oreochromis niloticus plexin-A2-like (LOC100702838), mRNA	gi|348532453|ref|XM_003453673.1|	5667	704	0
211.2	852	PREDICTED: Oreochromis niloticus plexin-A2-like (LOC100710907), mRNA	gi|348503141|ref|XM_003439077.1|	5712	850	0
221.1	849	PREDICTED: Oreochromis niloticus PR domain containing 16 (PRDM16), mRNA	gi|348514791|ref|XM_003444876.1|	4080	849	0
230.1	885	PREDICTED: Oreochromis niloticus transcription factor AP-1-like (LOC100703685), mRNA	gi|348504785|ref|XM_003439894.1|	1350	885	0
231.1	1005	PREDICTED: Oreochromis niloticus transcription factor AP-1-like (LOC100703685), mRNA	gi|348504785|ref|XM_003439894.1|	1350	1005	0
232.1	801	PREDICTED: Oreochromis niloticus calmodulin-binding transcription activator 1-like (LOC100705202), mRNA	gi|348503263|ref|XM_003439137.1|	5223	568	0
235.1	744	PREDICTED: Oreochromis niloticus latrophilin-3-like (LOC100692188), mRNA	gi|348525756|ref|XM_003450340.1|	4569	737	0
235.2	741	PREDICTED: Oreochromis niloticus latrophilin-2-like (LOC100691572), mRNA	gi|348535868|ref|XM_003455372.1|	4551	736	0
240.1	1176	PREDICTED: Oreochromis niloticus leucine-rich repeat transmembrane protein FLRT3-like (LOC100711906), mRNA	gi|348507364|ref|XM_003441178.1|	1953	1176	0
245.1	618	PREDICTED: Oreochromis niloticus hypothetical protein LOC100704851 (LOC100704851), mRNA	gi|348502754|ref|XM_003438885.1|	3753	614	0
250.1	888	PREDICTED: Oreochromis niloticus teashirt zinc finger homeobox 2 (TSHZ2), mRNA	gi|348503082|ref|XM_003439048.1|	3799	885	0
257.1	462	PREDICTED: Oreochromis niloticus nuclear receptor-interacting protein 1-like (LOC100710328), mRNA	gi|348524742|ref|XM_003449834.1|	3453	461	6.56794e-153
261.1	555	PREDICTED: Oreochromis niloticus zinc finger protein 295 (ZNF295), mRNA	gi|348543118|ref|XM_003458983.1|	2925	553	0
268.1	618	PREDICTED: Oreochromis niloticus RAN binding protein 2 (RANBP2), mRNA	gi|348515782|ref|XM_003445371.1|	9449	617	2.73496e-178
269.1	657	PREDICTED: Oreochromis niloticus potassium voltage-gated channel subfamily F member 1-like (LOC100690916), mRNA	gi|348516085|ref|XM_003445522.1|	1320	657	0
269.2	723	PREDICTED: Oreochromis niloticus potassium voltage-gated channel subfamily F member 1-like (LOC100700603), mRNA	gi|348541628|ref|XM_003458241.1|	1497	720	0
271.1	843	PREDICTED: Oreochromis niloticus zinc finger E-box-binding homeobox 2-like, transcript variant 2 (LOC100697604), mRNA	gi|348518140|ref|XM_003446542.1|	3606	843	0
292.1	609	PREDICTED: Oreochromis niloticus bone morphogenetic protein receptor type-2-like (LOC100690976), mRNA	gi|348545187|ref|XM_003460014.1|	3405	609	0
311.1	531	PREDICTED: Oreochromis niloticus probable G-protein coupled receptor 75-like (LOC100701984), mRNA	gi|348507293|ref|XM_003441143.1|	1644	524	0
314.1	741	PREDICTED: Oreochromis niloticus B-cell lymphoma/leukemia 11A-like (LOC100700664), mRNA	gi|348529685|ref|XM_003452296.1|	2931	741	0
316.1	474	PREDICTED: Oreochromis niloticus leucine-rich repeat transmembrane neuronal protein 1-like (LOC100711604), mRNA	gi|348533525|ref|XM_003454208.1|	1554	474	0
325.1	867	PREDICTED: Oreochromis niloticus plexin-A1-like (LOC100704141), mRNA	gi|348507806|ref|XM_003441399.1|	5601	867	0
325.2	888	PREDICTED: Oreochromis niloticus plexin-A1-like (LOC100695575), mRNA	gi|348523302|ref|XM_003449115.1|	5691	888	0
328.2	477	PREDICTED: Oreochromis niloticus protein Wnt-7b-like (LOC100709963), mRNA	gi|348512700|ref|XM_003443833.1|	1050	477	0
328.3	480	PREDICTED: Oreochromis niloticus protein Wnt-7a-like (LOC100710461), mRNA	gi|348502968|ref|XM_003438991.1|	1323	480	0
329.1	489	PREDICTED: Bos taurus zinc finger and BTB domain containing 38, transcript variant 1 (ZBTB38), mRNA >gi|359062724|ref|XM_002685040.2| PREDICTED: Bos taurus zinc finger and BTB domain containing 38 (ZBTB38), mRNA	gi|358410399|ref|XM_589799.5|	4151	341	3.63342e-55
336.1	993	PREDICTED: Oreochromis niloticus inactive phospholipase C-like protein 2-like (LOC100701990), mRNA	gi|348511140|ref|XM_003443055.1|	3330	993	0
344.1	822	PREDICTED: Oreochromis niloticus kelch repeat and BTB domain-containing protein 5-like (LOC100699452), mRNA	gi|348503380|ref|XM_003439195.1|	2014	822	0
351.1	1149	PREDICTED: Oreochromis niloticus PDZ domain containing ring finger 3, transcript variant 2 (PDZRN3), mRNA	gi|348510581|ref|XM_003442776.1|	3806	1149	0
362.1	630	PREDICTED: Oreochromis niloticus mineralocorticoid receptor-like, transcript variant 2 (LOC100712208), mRNA	gi|348524423|ref|XM_003449675.1|	3175	629	0
375.1	1350	PREDICTED: Oreochromis niloticus uncharacterized protein KIAA0232-like (LOC100705012), mRNA	gi|348541494|ref|XM_003458174.1|	4064	1350	0
376.1	1605	PREDICTED: Oreochromis niloticus uncharacterized protein KIAA0232-like (LOC100705012), mRNA	gi|348541494|ref|XM_003458174.1|	4064	1604	0
382.1	675	PREDICTED: Danio rerio dmX-like protein 2-like (LOC100536133), partial mRNA	gi|326676211|ref|XM_003200480.1|	4507	634	1.28248e-81
386.1	789	PREDICTED: Oreochromis niloticus ankyrin repeat and KH domain containing 1 (ANKHD1), mRNA	gi|348516775|ref|XM_003445865.1|	8007	779	0
390.2	471	PREDICTED: Oreochromis niloticus arylsulfatase I-like (LOC100696527), mRNA	gi|348514290|ref|XM_003444626.1|	1713	471	7.64522e-165
400.1	786	PREDICTED: Oreochromis niloticus relaxin-3 receptor 1-like (LOC100698503), mRNA	gi|348528136|ref|XM_003451527.1|	1239	785	0
418.1	714	PREDICTED: Oreochromis niloticus metabotropic glutamate receptor 1-like (LOC100701745), mRNA	gi|348524848|ref|XM_003449887.1|	3483	712	0
424.3	627	PREDICTED: Oreochromis niloticus hypothetical protein LOC100696470 (LOC100696470), mRNA	gi|348529308|ref|XM_003452108.1|	6795	627	0
435.1	600	PREDICTED: Oreochromis niloticus desmoplakin (DSP), mRNA	gi|348500754|ref|XM_003437890.1|	8867	600	0
446.1	894	PREDICTED: Oreochromis niloticus plexin-A4-like (LOC100709158), mRNA	gi|348515052|ref|XM_003445006.1|	5733	894	0
447.1	702	PREDICTED: Oreochromis niloticus extracellular leucine-rich repeat and fibronectin type-III domain-containing protein 1-like (LOC100708781), mRNA	gi|348509377|ref|XM_003442178.1|	2352	701	0
454.1	1404	PREDICTED: Oreochromis niloticus zinc finger protein, multitype 2 (ZFPM2), mRNA	gi|348532122|ref|XM_003453508.1|	3450	1386	0
455.1	1401	PREDICTED: Oreochromis niloticus zinc finger protein, multitype 2 (ZFPM2), mRNA	gi|348532122|ref|XM_003453508.1|	3450	1386	0
469.1	627	PREDICTED: Oreochromis niloticus hypothetical protein LOC100702349 (LOC100702349), mRNA	gi|348512141|ref|XM_003443554.1|	1812	622	0
469.4	663	PREDICTED: Oreochromis niloticus YTH domain family protein 2-like (LOC100691289), mRNA	gi|348531586|ref|XM_003453242.1|	1785	661	0
474.1	1515	PREDICTED: Oreochromis niloticus zinc finger homeobox protein 4-like (LOC100690544), mRNA	gi|348512053|ref|XM_003443510.1|	9750	1514	0
479.1	900	PREDICTED: Oreochromis niloticus zinc finger protein 462 (ZNF462), mRNA	gi|348535062|ref|XM_003454973.1|	7326	899	0
480.1	1566	PREDICTED: Oreochromis niloticus zinc finger protein 462 (ZNF462), mRNA	gi|348535062|ref|XM_003454973.1|	7326	1566	0
481.1	732	PREDICTED: Oreochromis niloticus zinc finger protein 462 (ZNF462), mRNA	gi|348535062|ref|XM_003454973.1|	7326	732	0
484.1	708	PREDICTED: Oreochromis niloticus tripartite motif containing 32 (TRIM32), mRNA	gi|348535056|ref|XM_003454970.1|	2714	707	0
488.1	798	PREDICTED: Oreochromis niloticus potassium voltage-gated channel subfamily V member 2-like (LOC100702093), mRNA	gi|348516171|ref|XM_003445565.1|	1931	798	0
492.1	492	PREDICTED: Danio rerio hypothetical protein LOC100329499 (LOC100329499), mRNA	gi|326671135|ref|XM_002663514.2|	13697	115	9.20004e-25
496.1	525	PREDICTED: Oreochromis niloticus death-associated protein kinase 1 (DAPK1), mRNA	gi|348514142|ref|XM_003444552.1|	4347	524	0
501.3	750	PREDICTED: Danio rerio similar to insulin receptor substrate 1 (LOC566919), mRNA	gi|292613929|ref|XM_690205.4|	3929	736	1.43174e-100
503.1	711	PREDICTED: Oreochromis niloticus nance-Horan syndrome protein-like (LOC100699807), mRNA	gi|348504577|ref|XM_003439790.1|	4458	709	0
512.1	744	PREDICTED: Oreochromis niloticus zinc finger protein 711-like (LOC100698937), mRNA	gi|348516831|ref|XM_003445893.1|	2372	744	0
